# Supplementary material for: Bifunctional Inhibitors of Influenza Virus Neuraminidase: Molecular Design of a Sulfonamide Linker
Source: Int J Mol Sci. 2021 Dec 3;22(23):13112. doi: 10.3390/ijms222313112 (PMC8657994; doi:10.3390/ijms222313112)
Supplement: Supplementary file 1 [file ijms-22-13112-s001.zip]

Archive with 1 entries (1 files):
- ijms-1466929-supplementary materials .pdf
